# Supplementary material for: Discontinuation of Long-acting Injectable Cabotegravir–Rilpivirine in a Large Clinic Cohort
Source: Open Forum Infect Dis. 2025 Sep 26;12(10):ofaf600. doi: 10.1093/ofid/ofaf600 (PMC12534727; doi:10.1093/ofid/ofaf600)
Supplement: ofaf600_Supplementary_Data [file ofaf600_supplementary_data.zip]

Archive with 3 entries (3 files):
- Supplemental Table 1.docx
- Supplemental Table 2.docx
- Supplemental Table 3.docx
